# Supplementary material for: Vibrio Colonization Is Highly Dynamic in Early Microplastic-Associated Biofilms as Well as on Field-Collected Microplastics
Source: Microorganisms. 2020 Dec 30;9(1):76. doi: 10.3390/microorganisms9010076 (PMC7823642; doi:10.3390/microorganisms9010076)
Supplement: Supplementary file 1 [file microorganisms-09-00076-s001.zip]

Archive with 1 entries (1 files):
- Supplement_revised.docx
